# Supplementary material for: Multi-Omics and Experimental Insights into the Protective Effects of Sesquiterpenoid Lactones from Eupatorium lindleyanum DC. in Acute Lung Injury: Regulation of PI3K-Akt and MAPK-NF-κB Pathways
Source: Pharmaceuticals (Basel). 2025 Oct 10;18(10):1523. doi: 10.3390/ph18101523 (PMC12567390; doi:10.3390/ph18101523)
Supplement: Supplementary file 1 [file pharmaceuticals-18-01523-s001.zip]

Archive with 3 entries (3 files):
- pharmaceuticals-3902143-supplementary/Supplementary Figure S1.png
- pharmaceuticals-3902143-supplementary/Supplementary Table S1.pdf
- pharmaceuticals-3902143-supplementary/Supplementary Table S2.pdf
